# Supplementary material for: Development of a nonlinear hierarchical model to describe the disposition of deuterium in mother–infant pairs to assess exclusive breastfeeding practice
Source: J Pharmacokinet Pharmacodyn. 2018 Nov 14;46(1):1–13. doi: 10.1007/s10928-018-9613-x (PMC6394541; doi:10.1007/s10928-018-9613-x)
Supplement: Supplementary file 5 — Supplementary material 5 (XLSX 40 kb) [file 10928_2018_9613_MOESM5_ESM.xlsx]

## Sheet: physiological parameters
	mean	0.025	0.975	n_eff	Rhat
parameter[1,1]	32.7859	31.817	33.7844	2043	1		"mean" is the mean value of the normal distribution
parameter[1,2]	0.105399	0.100259	0.110803	2700	1		"2.5%" is the lower boundary of 95% credible interval
parameter[1,3]	0.582748	0.537944	0.631284	2431	1		"97.5%" is the upper boundary of 95% credible interval
parameter[1,4]	0.71177	0.66365	0.771052	2390	1
parameter[2,1]	30.8766	29.666	31.817	2078	1		The number of effective samples (n_eff) is presented here for fitting diagonostics.
parameter[2,2]	0.082085	0.0780817	0.0871609	2700	1		chain=3, sample=10000, burn-in=1000, thin=10, n_eff(max)=2700
parameter[2,3]	0.618783	0.57695	0.67032	2266	1		All the n_eff values are sufficiently close to the maximum value of 2700.
parameter[2,4]	0.740818	0.690734	0.802519	2207	1		This indicates that the sampling error is minimal.
parameter[3,1]	35.1632	34.124	36.5982	2426	1
parameter[3,2]	0.128735	0.122456	0.135335	2700	1		The number of Rhat is presented here for fitting diagonostics.
parameter[3,3]	0.904837	0.83527	0.99005	2159	1		All the Rhat values are close to 1.
parameter[3,4]	1.03045	0.951229	1.10517	2240	1		This indicates all MCMC chains converged well and reached a stationary distribution.
parameter[4,1]	33.4483	31.817	34.8133	1694	1
parameter[4,2]	0.101266	0.0972957	0.106459	2700	1		parameter[i,1] as Vm, is the D2O volume of distribution in mother compartment , (units: L)
parameter[4,3]	0.860708	0.794534	0.923116	2422	1		parameter[i,2] as kmm, is the rate constant, describing D2O total elimination from the mother compartment, (units: 1/day)
parameter[4,4]	0.980199	0.913931	1.05127	2083	1		parameter[i,3] as CLmb, is the H2O clearance rate from mother to infant, (units: L/day)
parameter[5,1]	35.1632	33.7844	36.2341	2566	1		parameter[i,4] as CLbo, is the H2O clearance rate from infant, (units: L/day)
parameter[5,2]	0.126186	0.120032	0.132655	2700	1		where "i" is index number for the i:th subject
parameter[5,3]	0.755784	0.690734	0.818731	2169	1
parameter[5,4]	0.878095	0.818731	0.951229	1807	1
parameter[6,1]	30.8766	29.9641	31.817	2700	1
parameter[6,2]	0.123687	0.117655	0.130029	2557	1
parameter[6,3]	0.606531	0.554327	0.657047	2700	1
parameter[6,4]	0.748264	0.690734	0.810584	2700	1
parameter[7,1]	30.5694	29.3708	32.1367	1971	1
parameter[7,2]	0.106459	0.101266	0.110803	2700	1
parameter[7,3]	0.733447	0.677057	0.786628	2063	1
parameter[7,4]	0.869358	0.810584	0.932394	1861	1
parameter[8,1]	35.8735	34.4669	37.3376	2105	1
parameter[8,2]	0.100259	0.0944202	0.105399	2700	1
parameter[8,3]	0.612626	0.565525	0.66365	2337	1
parameter[8,4]	0.740818	0.690734	0.802519	2200	1
parameter[9,1]	28.7892	27.9383	29.9641	2360	1
parameter[9,2]	0.101266	0.0972957	0.106459	2700	1
parameter[9,3]	0.726149	0.67032	0.778801	2464	1
parameter[9,4]	0.852144	0.794534	0.913931	1957	1
parameter[10,1]	32.7859	31.5004	33.7844	1999	1
parameter[10,2]	0.122456	0.116484	0.127454	2688	1
parameter[10,3]	0.625002	0.57695	0.67032	2331	1
parameter[10,4]	0.763379	0.71177	0.818731	2365	1
parameter[11,1]	29.9641	28.2191	31.5004	1686	1
parameter[11,2]	0.107528	0.103312	0.111917	2610	1
parameter[11,3]	0.657047	0.612626	0.704688	2135	1
parameter[11,4]	0.786628	0.740818	0.843665	2000	1
parameter[12,1]	28.7892	27.9383	29.666	2270	1
parameter[12,2]	0.142274	0.135335	0.149569	2700	1
parameter[12,3]	0.486752	0.444858	0.532592	2169	1
parameter[12,4]	0.644036	0.594521	0.704688	1992	1
parameter[13,1]	32.7859	31.817	33.7844	2551	1
parameter[13,2]	0.116484	0.110803	0.122456	2634	1
parameter[13,3]	0.637628	0.588605	0.690734	2343	1
parameter[13,4]	0.778801	0.718924	0.83527	2317	1
parameter[14,1]	36.9661	35.1632	39.2519	1729	1
parameter[14,2]	0.114178	0.109701	0.120032	2516	1
parameter[14,3]	0.704688	0.657047	0.755784	2338	1
parameter[14,4]	0.83527	0.778801	0.895834	2269	1
parameter[15,1]	31.5004	30.5694	32.7859	2048	1
parameter[15,2]	0.0982736	0.0934807	0.103312	2700	1
parameter[15,3]	0.843665	0.786628	0.913931	1992	1
parameter[15,4]	0.960789	0.895834	1.03045	1899	1
parameter[16,1]	34.124	33.1155	35.5166	2213	1
parameter[16,2]	0.106459	0.101266	0.111917	2700	1
parameter[16,3]	0.810584	0.748264	0.878095	2057	1
parameter[16,4]	0.932394	0.860708	1	1937	1
parameter[17,1]	31.817	30.8766	33.1155	2148	1
parameter[17,2]	0.10435	0.100259	0.109701	2545	1
parameter[17,3]	1.0202	0.941765	1.10517	2368	1
parameter[17,4]	1.11628	1.04081	1.20925	2217	1
parameter[18,1]	34.8133	33.1155	36.5982	1576	1
parameter[18,2]	0.108609	0.10435	0.113042	2315	1
parameter[18,3]	0.826959	0.771052	0.88692	2134	1
parameter[18,4]	0.932394	0.869358	1	1801	1
parameter[19,1]	31.5004	30.2652	32.7859	1874	1
parameter[19,2]	0.100259	0.0953692	0.105399	2700	1
parameter[19,3]	0.537944	0.501576	0.582748	2183	1
parameter[19,4]	0.67032	0.625002	0.718924	2119	1
parameter[20,1]	32.1367	30.8766	33.4483	1688	1
parameter[20,2]	0.0953692	0.090718	0.100259	2525	1
parameter[20,3]	0.748264	0.697676	0.810584	2034	1
parameter[20,4]	0.869358	0.810584	0.932394	1932	1
parameter[21,1]	39.6464	38.0918	41.2644	2139	1
parameter[21,2]	0.0934807	0.0880368	0.0982736	2525	1
parameter[21,3]	0.83527	0.771052	0.904837	2416	1
parameter[21,4]	0.932394	0.860708	1	2310	1
parameter[22,1]	33.4483	32.1367	34.4669	2018	1
parameter[22,2]	0.100259	0.0953692	0.10435	2700	1
parameter[22,3]	0.606531	0.559898	0.650509	1671	1
parameter[22,4]	0.733447	0.683861	0.786628	2342	1
parameter[23,1]	30.8766	29.666	32.4597	1899	1
parameter[23,2]	0.109701	0.105399	0.114178	2553	1
parameter[23,3]	0.904837	0.83527	0.970446	2139	1
parameter[23,4]	1.0202	0.951229	1.09417	1973	1
parameter[24,1]	31.817	30.5694	33.1155	1631	1
parameter[24,2]	0.10435	0.100259	0.109701	2570	1
parameter[24,3]	0.548812	0.506617	0.588605	2364	1
parameter[24,4]	0.683861	0.637628	0.733447	2108	1
parameter[25,1]	35.1632	33.7844	36.9661	1999	1
parameter[25,2]	0.109701	0.105399	0.115325	2610	1
parameter[25,3]	0.869358	0.802519	0.941765	2240	1
parameter[25,4]	0.980199	0.913931	1.06184	2117	1
parameter[26,1]	31.817	30.5694	32.7859	1788	1
parameter[26,2]	0.113042	0.108609	0.118837	2430	1
parameter[26,3]	0.771052	0.71177	0.83527	2447	1
parameter[26,4]	0.895834	0.83527	0.970446	2435	1
parameter[27,1]	36.5982	35.1632	38.0918	1864	1
parameter[27,2]	0.12493	0.118837	0.130029	2700	1
parameter[27,3]	0.755784	0.697676	0.826959	2311	1
parameter[27,4]	0.88692	0.818731	0.960789	2136	1
parameter[28,1]	31.817	30.2652	33.1155	1959	1
parameter[28,2]	0.120032	0.114178	0.12493	2700	1
parameter[28,3]	0.559898	0.522046	0.606531	2129	1
parameter[28,4]	0.704688	0.657047	0.755784	1982	1
parameter[29,1]	32.1367	31.187	33.1155	2262	1
parameter[29,2]	0.090718	0.0862936	0.0953692	2700	1
parameter[29,3]	0.778801	0.726149	0.843665	2471	1
parameter[29,4]	0.895834	0.83527	0.970446	2043	1
parameter[30,1]	34.8133	33.1155	36.5982	1708	1
parameter[30,2]	0.111917	0.107528	0.117655	2608	1
parameter[30,3]	0.99005	0.923116	1.07251	2146	1
parameter[30,4]	1.09417	1.0202	1.17351	2089	1
parameter[31,1]	34.124	32.7859	35.1632	1927	1
parameter[31,2]	0.106459	0.101266	0.111917	2346	1
parameter[31,3]	0.869358	0.802519	0.932394	2394	1
parameter[31,4]	0.980199	0.913931	1.05127	2256	1
parameter[32,1]	35.5166	34.124	36.9661	1862	1
parameter[32,2]	0.111917	0.106459	0.117655	2632	1
parameter[32,3]	0.657047	0.606531	0.71177	2514	1
parameter[32,4]	0.786628	0.726149	0.843665	2429	1
parameter[33,1]	33.4483	32.1367	34.8133	1891	1
parameter[33,2]	0.109701	0.105399	0.115325	2700	1
parameter[33,3]	0.582748	0.537944	0.625002	1943	1
parameter[33,4]	0.718924	0.66365	0.771052	1870	1
parameter[34,1]	36.2341	35.1632	37.7128	2194	1
parameter[34,2]	0.110803	0.105399	0.116484	2490	1
parameter[34,3]	0.697676	0.637628	0.755784	2187	1
parameter[34,4]	0.826959	0.763379	0.88692	2013	1
parameter[35,1]	34.8133	33.4483	36.2341	2101	1
parameter[35,2]	0.111917	0.106459	0.118837	2358	1
parameter[35,3]	0.472367	0.431711	0.516851	2461	1
parameter[35,4]	0.606531	0.559898	0.657047	2489	1
parameter[36,1]	34.4669	33.4483	35.8735	2340	1
parameter[36,2]	0.10435	0.0992613	0.110803	2700	1
parameter[36,3]	0.559898	0.511709	0.618783	2202	1
parameter[36,4]	0.690734	0.631284	0.748264	2059	1
parameter[37,1]	32.4597	31.187	33.7844	1909	1
parameter[37,2]	0.102284	0.0972957	0.106459	2443	1
parameter[37,3]	0.537944	0.501576	0.582748	2351	1
parameter[37,4]	0.67032	0.618783	0.718924	2290	1
parameter[38,1]	34.124	33.1155	35.5166	2493	1
parameter[38,2]	0.136695	0.130029	0.143704	2700	1
parameter[38,3]	0.637628	0.588605	0.697676	2309	1
parameter[38,4]	0.786628	0.726149	0.852144	2125	1
parameter[39,1]	32.4597	31.187	33.7844	1953	1
parameter[39,2]	0.0944202	0.0898153	0.0982736	2700	1
parameter[39,3]	0.83527	0.771052	0.895834	2390	1
parameter[39,4]	0.951229	0.88692	1.0202	2209	1
parameter[40,1]	31.5004	30.2652	32.4597	1982	1
parameter[40,2]	0.0963276	0.0916297	0.101266	2700	1
parameter[40,3]	0.878095	0.818731	0.951229	2166	1
parameter[40,4]	1	0.932394	1.08329	1699	1
parameter[41,1]	33.7844	32.4597	35.1632	1971	1
parameter[41,2]	0.0944202	0.0898153	0.0992613	2700	1
parameter[41,3]	0.571209	0.532592	0.618783	2071	1
parameter[41,4]	0.697676	0.650509	0.748264	1997	1
parameter[42,1]	33.4483	32.1367	34.8133	1955	1
parameter[42,2]	0.10435	0.0992613	0.108609	2416	1
parameter[42,3]	0.690734	0.637628	0.748264	2440	1
parameter[42,4]	0.818731	0.763379	0.88692	2368	1
parameter[43,1]	32.7859	31.817	34.124	2473	1
parameter[43,2]	0.111917	0.106459	0.117655	2667	1
parameter[43,3]	0.677057	0.625002	0.733447	2246	1
parameter[43,4]	0.810584	0.755784	0.869358	2242	1
parameter[44,1]	32.4597	31.187	33.4483	1886	1
parameter[44,2]	0.0862936	0.082085	0.0898153	2700	1
parameter[44,3]	0.733447	0.683861	0.786628	2134	1
parameter[44,4]	0.843665	0.786628	0.904837	2016	1
parameter[45,1]	33.1155	32.1367	34.4669	1995	1
parameter[45,2]	0.10435	0.0992613	0.109701	2448	1
parameter[45,3]	0.718924	0.657047	0.771052	2272	1
parameter[45,4]	0.83527	0.771052	0.895834	2074	1
parameter[46,1]	32.1367	30.8766	33.4483	1886	1
parameter[46,2]	0.102284	0.0982736	0.107528	2700	1
parameter[46,3]	0.618783	0.571209	0.67032	2358	1
parameter[46,4]	0.748264	0.697676	0.802519	1997	1
parameter[47,1]	36.2341	35.1632	37.7128	2140	1
parameter[47,2]	0.100259	0.0953692	0.106459	2403	1
parameter[47,3]	0.980199	0.904837	1.06184	2261	1
parameter[47,4]	1.07251	1	1.16183	2161	1
parameter[48,1]	35.8735	34.4669	37.7128	1600	1
parameter[48,2]	0.115325	0.109701	0.120032	2700	1
parameter[48,3]	1.03045	0.960789	1.10517	2002	1
parameter[48,4]	1.13883	1.05127	1.2214	1820	1
parameter[49,1]	32.7859	31.817	34.124	2220	1
parameter[49,2]	0.102284	0.0972957	0.107528	2566	1
parameter[49,3]	0.683861	0.637628	0.740818	2040	1
parameter[49,4]	0.810584	0.755784	0.869358	1819	1
parameter[50,1]	34.124	32.4597	35.5166	1917	1
parameter[50,2]	0.109701	0.105399	0.115325	2677	1
parameter[50,3]	0.612626	0.565525	0.66365	2100	1
parameter[50,4]	0.748264	0.690734	0.802519	2133	1
parameter[51,1]	30.8766	29.9641	31.817	2566	1
parameter[51,2]	0.115325	0.109701	0.120032	2700	1
parameter[51,3]	0.677057	0.618783	0.733447	2033	1
parameter[51,4]	0.810584	0.755784	0.878095	1977	1
parameter[52,1]	37.3376	36.2341	38.4747	2700	1
parameter[52,2]	0.0953692	0.0898153	0.101266	2615	1
parameter[52,3]	0.771052	0.704688	0.843665	2286	1
parameter[52,4]	0.88692	0.818731	0.960789	2190	1
parameter[53,1]	32.4597	31.5004	33.4483	2270	1
parameter[53,2]	0.114178	0.108609	0.120032	2700	1
parameter[53,3]	0.778801	0.726149	0.843665	1990	1
parameter[53,4]	0.913931	0.852144	0.980199	2041	1
parameter[54,1]	32.7859	31.817	34.124	2079	1
parameter[54,2]	0.0953692	0.090718	0.100259	2700	1
parameter[54,3]	0.644036	0.594521	0.697676	1710	1
parameter[54,4]	0.763379	0.71177	0.818731	1609	1
parameter[55,1]	31.817	30.8766	33.1155	2700	1
parameter[55,2]	0.140858	0.133989	0.14808	2700	1
parameter[55,3]	0.677057	0.618783	0.740818	2354	1
parameter[55,4]	0.826959	0.763379	0.895834	2209	1
parameter[56,1]	34.124	33.1155	35.1632	2700	1
parameter[56,2]	0.118837	0.113042	0.126186	2700	1
parameter[56,3]	0.618783	0.565525	0.683861	2492	1
parameter[56,4]	0.755784	0.697676	0.818731	2442	1
parameter[57,1]	36.9661	35.8735	38.4747	2700	1
parameter[57,2]	0.0972957	0.0916297	0.103312	2700	1
parameter[57,3]	0.726149	0.67032	0.794534	2499	1
parameter[57,4]	0.843665	0.778801	0.913931	1987	1
parameter[58,1]	34.4669	33.4483	35.8735	2700	1
parameter[58,2]	0.0963276	0.0916297	0.102284	2700	1
parameter[58,3]	0.71177	0.657047	0.778801	2542	1
parameter[58,4]	0.83527	0.771052	0.904837	2436	1
parameter[59,1]	35.5166	34.124	37.3376	1729	1
parameter[59,2]	0.109701	0.105399	0.115325	2484	1
parameter[59,3]	0.88692	0.826959	0.960789	2050	1
parameter[59,4]	1.01005	0.941765	1.08329	1905	1
parameter[60,1]	36.2341	34.8133	37.7128	2150	1
parameter[60,2]	0.0804596	0.075774	0.085435	2460	1
parameter[60,3]	0.600496	0.554327	0.657047	2264	1
parameter[60,4]	0.718924	0.67032	0.786628	2098	1
parameter[61,1]	32.7859	31.817	34.124	1991	1
parameter[61,2]	0.107528	0.102284	0.111917	2700	1
parameter[61,3]	0.818731	0.763379	0.88692	2338	1
parameter[61,4]	0.941765	0.878095	1.01005	2186	1
parameter[62,1]	35.1632	34.124	36.5982	2297	1
parameter[62,2]	0.0788664	0.07502	0.0837432	2700	1
parameter[62,3]	0.657047	0.606531	0.71177	2463	1
parameter[62,4]	0.763379	0.71177	0.826959	2341	1
parameter[63,1]	36.5982	35.5166	38.0918	1964	1
parameter[63,2]	0.108609	0.103312	0.114178	2592	1
parameter[63,3]	0.83527	0.771052	0.904837	2512	1
parameter[63,4]	0.951229	0.878095	1.03045	2359	1
parameter[64,1]	29.3708	28.5027	30.2652	2700	1
parameter[64,2]	0.105399	0.100259	0.110803	2700	1
parameter[64,3]	0.690734	0.631284	0.748264	2546	1
parameter[64,4]	0.826959	0.763379	0.88692	2397	1
parameter[65,1]	30.5694	29.666	31.817	2220	1
parameter[65,2]	0.101266	0.0963276	0.105399	2414	1
parameter[65,3]	0.970446	0.895834	1.04081	2183	1
parameter[65,4]	1.07251	1	1.16183	2146	1
parameter[66,1]	29.9641	28.7892	31.187	1904	1
parameter[66,2]	0.130029	0.123687	0.135335	2700	1
parameter[66,3]	0.802519	0.748264	0.869358	2264	1
parameter[66,4]	0.941765	0.878095	1	2315	1
parameter[67,1]	30.5694	29.666	31.817	1880	1
parameter[67,2]	0.100259	0.0953692	0.105399	2700	1
parameter[67,3]	0.650509	0.600496	0.697676	2192	1
parameter[67,4]	0.778801	0.726149	0.83527	2110	1
parameter[68,1]	32.7859	31.817	33.7844	2208	1
parameter[68,2]	0.108609	0.10435	0.114178	2621	1
parameter[68,3]	0.637628	0.588605	0.690734	2053	1
parameter[68,4]	0.763379	0.71177	0.826959	1851	1
parameter[69,1]	31.187	30.2652	32.4597	2051	1
parameter[69,2]	0.0845849	0.0804596	0.0889216	2113	1
parameter[69,3]	0.600496	0.554327	0.650509	2034	1
parameter[69,4]	0.718924	0.67032	0.771052	2086	1
parameter[70,1]	32.7859	31.817	34.124	1958	1
parameter[70,2]	0.090718	0.0862936	0.0953692	2700	1
parameter[70,3]	0.554327	0.516851	0.600496	2476	1
parameter[70,4]	0.683861	0.637628	0.733447	2331	1
parameter[71,1]	31.817	30.2652	33.4483	1763	1
parameter[71,2]	0.201897	0.19205	0.212248	2700	1
parameter[71,3]	0.826959	0.763379	0.904837	2121	1
parameter[71,4]	1	0.923116	1.08329	1942	1
parameter[72,1]	33.1155	31.817	34.4669	2055	1
parameter[72,2]	0.155673	0.149569	0.163654	2630	1
parameter[72,3]	0.818731	0.755784	0.88692	2096	1
parameter[72,4]	0.970446	0.895834	1.05127	1995	1
parameter[73,1]	34.8133	33.4483	36.2341	2055	1
parameter[73,2]	0.107528	0.102284	0.113042	2700	1
parameter[73,3]	0.904837	0.843665	0.99005	2243	1
parameter[73,4]	1.0202	0.951229	1.10517	2172	1
parameter[74,1]	31.187	29.9641	32.1367	1974	1
parameter[74,2]	0.101266	0.0963276	0.105399	2700	1
parameter[74,3]	0.650509	0.600496	0.704688	1945	1
parameter[74,4]	0.778801	0.726149	0.843665	1896	1
parameter[75,1]	34.8133	33.4483	36.2341	1955	1
parameter[75,2]	0.114178	0.107528	0.120032	2336	1
parameter[75,3]	0.718924	0.657047	0.786628	2170	1
parameter[75,4]	0.843665	0.786628	0.913931	2028	1
parameter[76,1]	30.8766	29.9641	32.1367	1939	1
parameter[76,2]	0.113042	0.108609	0.118837	2521	1
parameter[76,3]	1.10517	1.03045	1.19722	2365	1
parameter[76,4]	1.19722	1.11628	1.28403	2169	1
parameter[77,1]	30.8766	29.9641	32.1367	2125	1
parameter[77,2]	0.0972957	0.0925506	0.102284	2395	1
parameter[77,3]	0.755784	0.697676	0.818731	2266	1
parameter[77,4]	0.878095	0.810584	0.941765	2064	1
parameter[78,1]	33.4483	32.4597	34.8133	2700	1
parameter[78,2]	0.138069	0.130029	0.145148	2700	1
parameter[78,3]	0.818731	0.748264	0.904837	2531	1
parameter[78,4]	0.960789	0.878095	1.04081	2471	1
parameter[79,1]	29.9641	29.0785	31.187	2122	1
parameter[79,2]	0.106459	0.101266	0.111917	2367	1
parameter[79,3]	0.516851	0.481909	0.559898	2256	1
parameter[79,4]	0.66365	0.618783	0.718924	1796	1
parameter[80,1]	31.817	30.8766	33.1155	2421	1
parameter[80,2]	0.138069	0.131336	0.145148	2091	1
parameter[80,3]	0.852144	0.786628	0.932394	2257	1
parameter[80,4]	0.980199	0.913931	1.06184	1925	1
parameter[81,1]	32.4597	31.187	33.4483	2272	1
parameter[81,2]	0.108609	0.103312	0.114178	2525	1
parameter[81,3]	0.826959	0.763379	0.895834	2121	1
parameter[81,4]	0.941765	0.878095	1.0202	1977	1
parameter[82,1]	31.187	30.2652	32.1367	2700	1
parameter[82,2]	0.123687	0.117655	0.128735	2700	1
parameter[82,3]	0.802519	0.740818	0.878095	2523	1
parameter[82,4]	0.941765	0.869358	1.01005	2184	1
parameter[83,1]	32.1367	30.8766	33.1155	1781	1
parameter[83,2]	0.123687	0.118837	0.130029	2338	1
parameter[83,3]	0.657047	0.606531	0.71177	2235	1
parameter[83,4]	0.802519	0.748264	0.860708	2289	1
parameter[84,1]	33.1155	31.817	34.124	1880	1
parameter[84,2]	0.0871609	0.082085	0.0925506	2700	1
parameter[84,3]	0.548812	0.501576	0.594521	2683	1
parameter[84,4]	0.677057	0.625002	0.733447	2572	1
parameter[85,1]	34.124	32.7859	35.1632	1898	1
parameter[85,2]	0.0934807	0.0889216	0.0972957	2663	1
parameter[85,3]	0.683861	0.631284	0.740818	1843	1
parameter[85,4]	0.810584	0.748264	0.869358	1771	1
parameter[86,1]	32.1367	30.8766	33.1155	2658	1
parameter[86,2]	0.106459	0.101266	0.111917	2619	1
parameter[86,3]	0.618783	0.565525	0.677057	1553	1
parameter[86,4]	0.755784	0.697676	0.818731	2148	1
parameter[87,1]	30.5694	29.666	31.817	2349	1
parameter[87,2]	0.115325	0.109701	0.120032	2700	1
parameter[87,3]	0.843665	0.778801	0.913931	2214	1
parameter[87,4]	0.970446	0.904837	1.05127	2176	1
parameter[88,1]	31.817	30.5694	33.1155	1984	1
parameter[88,2]	0.139457	0.132655	0.146607	2700	1
parameter[88,3]	0.88692	0.818731	0.970446	2267	1
parameter[88,4]	1.03045	0.951229	1.11628	1958	1
parameter[89,1]	33.4483	32.4597	34.8133	2610	1
parameter[89,2]	0.110803	0.10435	0.116484	2555	1
parameter[89,3]	0.491644	0.453845	0.537944	2369	1
parameter[89,4]	0.631284	0.582748	0.683861	1980	1
parameter[90,1]	31.5004	30.2652	32.7859	2063	1
parameter[90,2]	0.10435	0.0992613	0.108609	2537	1
parameter[90,3]	0.794534	0.740818	0.860708	2114	1
parameter[90,4]	0.923116	0.860708	0.99005	2075	1
parameter[91,1]	34.8133	33.1155	36.2341	1946	1
parameter[91,2]	0.120032	0.114178	0.12493	2609	1
parameter[91,3]	0.771052	0.704688	0.83527	2013	1
parameter[91,4]	0.904837	0.83527	0.970446	1809	1
parameter[92,1]	31.187	30.2652	32.1367	2046	1
parameter[92,2]	0.0889216	0.0845849	0.0934807	2513	1
parameter[92,3]	0.843665	0.778801	0.913931	2189	1
parameter[92,4]	0.960789	0.88692	1.03045	2066	1
parameter[93,1]	34.8133	33.4483	35.8735	2645	1
parameter[93,2]	0.0889216	0.0837432	0.0934807	2580	1
parameter[93,3]	0.83527	0.771052	0.904837	1875	1
parameter[93,4]	0.932394	0.869358	1.01005	1757	1
parameter[94,1]	30.8766	29.666	31.817	1994	1
parameter[94,2]	0.0934807	0.0889216	0.0982736	2662	1
parameter[94,3]	0.66365	0.618783	0.71177	2357	1
parameter[94,4]	0.786628	0.733447	0.843665	2314	1
parameter[95,1]	33.1155	31.817	34.124	2517	1
parameter[95,2]	0.0953692	0.090718	0.101266	2652	1
parameter[95,3]	0.826959	0.771052	0.895834	2024	1
parameter[95,4]	0.941765	0.878095	1.0202	1912	1
parameter[96,1]	31.817	30.5694	33.1155	2019	1
parameter[96,2]	0.12493	0.120032	0.130029	2590	1
parameter[96,3]	0.463013	0.431711	0.501576	2415	1
parameter[96,4]	0.606531	0.559898	0.650509	2342	1
parameter[97,1]	32.1367	30.8766	33.1155	2215	1
parameter[97,2]	0.0953692	0.090718	0.100259	2657	1
parameter[97,3]	0.66365	0.612626	0.726149	2144	1
parameter[97,4]	0.794534	0.733447	0.852144	2084	1
parameter[98,1]	32.1367	30.8766	33.7844	1631	1
parameter[98,2]	0.133989	0.127454	0.139457	2625	1
parameter[98,3]	1.03045	0.960789	1.11628	2352	1
parameter[98,4]	1.15027	1.07251	1.23368	1957	1
parameter[99,1]	32.1367	30.5694	33.4483	1923	1
parameter[99,2]	0.0898153	0.085435	0.0934807	2585	1
parameter[99,3]	0.83527	0.778801	0.895834	2401	1
parameter[99,4]	0.951229	0.88692	1.0202	2087	1
parameter[100,1]	32.7859	31.187	34.4669	1751	1
parameter[100,2]	0.109701	0.10435	0.114178	2530	1
parameter[100,3]	0.697676	0.650509	0.748264	2313	1
parameter[100,4]	0.818731	0.771052	0.878095	2108	1
parameter[101,1]	30.8766	29.666	31.817	2206	1
parameter[101,2]	0.0992613	0.0944202	0.10435	2700	1
parameter[101,3]	0.458406	0.423162	0.496585	2439	1
parameter[101,4]	0.594521	0.548812	0.637628	2419	1
parameter[102,1]	31.5004	30.5694	32.4597	2063	1
parameter[102,2]	0.12493	0.118837	0.131336	2623	1
parameter[102,3]	0.88692	0.818731	0.970446	2457	1
parameter[102,4]	1.0202	0.941765	1.10517	2388	1
parameter[103,1]	32.7859	31.5004	34.124	1740	1
parameter[103,2]	0.08291	0.0780817	0.0871609	2432	1
parameter[103,3]	0.71177	0.66365	0.763379	1888	1
parameter[103,4]	0.826959	0.771052	0.878095	1749	1
parameter[104,1]	30.2652	29.3708	31.5004	2700	1
parameter[104,2]	0.118837	0.114178	0.12493	2700	1
parameter[104,3]	1.2586	1.16183	1.37713	1998	1
parameter[104,4]	1.34986	1.24608	1.46228	1977	1
parameter[105,1]	33.4483	32.4597	34.8133	1967	1
parameter[105,2]	0.118837	0.114178	0.12493	2643	1
parameter[105,3]	0.802519	0.740818	0.869358	2321	1
parameter[105,4]	0.932394	0.860708	1	2110	1
parameter[106,1]	29.666	28.5027	31.187	1663	1
parameter[106,2]	0.115325	0.110803	0.121238	2626	1
parameter[106,3]	0.71177	0.66365	0.763379	1904	1
parameter[106,4]	0.843665	0.786628	0.904837	1827	1
parameter[107,1]	30.8766	29.9641	32.1367	2058	1
parameter[107,2]	0.100259	0.0953692	0.10435	2525	1
parameter[107,3]	0.88692	0.826959	0.960789	2094	1
parameter[107,4]	1.01005	0.941765	1.08329	2006	1
parameter[108,1]	31.5004	30.5694	32.4597	2700	1
parameter[108,2]	0.0944202	0.0889216	0.0992613	2606	1
parameter[108,3]	0.606531	0.554327	0.66365	2325	1
parameter[108,4]	0.740818	0.677057	0.802519	2213	1
parameter[109,1]	37.3376	35.8735	38.4747	2028	1
parameter[109,2]	0.0845849	0.0788664	0.0898153	2548	1
parameter[109,3]	0.748264	0.683861	0.818731	2700	1
parameter[109,4]	0.852144	0.786628	0.932394	2399	1
parameter[110,1]	29.9641	28.7892	31.187	1859	1
parameter[110,2]	0.118837	0.114178	0.123687	2611	1
parameter[110,3]	0.970446	0.904837	1.05127	2299	1
parameter[110,4]	1.09417	1.0202	1.17351	2086	1
parameter[111,1]	33.4483	32.1367	34.8133	1960	1
parameter[111,2]	0.0963276	0.0916297	0.101266	2700	1
parameter[111,3]	0.843665	0.778801	0.913931	1822	1
parameter[111,4]	0.951229	0.878095	1.0202	1857	1
parameter[112,1]	34.8133	33.4483	35.8735	2119	1
parameter[112,2]	0.0972957	0.0925506	0.102284	2700	1
parameter[112,3]	0.554327	0.506617	0.600496	2401	1
parameter[112,4]	0.683861	0.631284	0.733447	2317	1
parameter[113,1]	32.1367	31.187	33.1155	2700	1
parameter[113,2]	0.0862936	0.082085	0.0916297	2525	1
parameter[113,3]	0.554327	0.501576	0.606531	2208	1
parameter[113,4]	0.677057	0.618783	0.740818	2197	1

## Sheet: Rs
	mean	0.025	0.975	n_eff	Rhat
Rs[1]	89.18	55.88	122.48	2603	1		"mean" is the mean value of the normal distribution
Rs[2]	50.42	17.13	84.11	2617	1		"2.5%" is the lower boundary of 95% credible interval
Rs[3]	22.21	-25.75	69.71	2584	1		"97.5%" is the upper boundary of 95% credible interval
Rs[4]	64.67	19.5	110.03	2466	1
Rs[5]	49.4	9.76	88.62	2554	1		The number of effective samples (n_eff) is presented here for fitting diagonostics.
Rs[6]	70.19	37.8	103.06	2428	1		chain=3, sample=10000, burn-in=1000, thin=10, n_eff(max)=2700
Rs[7]	69.99	31.68	108.63	2631	1		All the n_eff values are sufficiently close to the maximum value of 2700.
Rs[8]	72.75	39.05	107.82	2489	1		This indicates that the sampling error is minimal.
Rs[9]	54.4	17.52	92.76	2585	1
Rs[10]	57.47	25.07	91.07	2556	1		The number of Rhat is presented here for fitting diagonostics.
Rs[11]	60.62	27.61	95.28	2411	1		All the Rhat values are close to 1.
Rs[12]	96.89	67.14	129.38	2078	1		This indicates all MCMC chains converged well and reached a stationary distribution.
Rs[13]	78.16	43.75	114.1	2611	1
Rs[14]	42	6.27	79.25	2454	1		Rs is the ingested water intake rate from sources other than breastmilk, (units: L/day)
Rs[15]	63.49	19.71	107.23	2520	1		Rs[i], where "i" is index number for the i:th subject
Rs[16]	78.63	35.37	122.2	2650	1
Rs[17]	55.07	3.55	106.5	2507	1
Rs[18]	27.05	-14.7	69.05	1956	1
Rs[19]	67.63	37.89	97.28	2290	1
Rs[20]	33.76	-2.99	71.26	2451	1
Rs[21]	18.46	-24.51	62.95	2475	1
Rs[22]	46.82	15.58	78.07	2588	1
Rs[23]	41.82	-4.73	87.83	2700	1
Rs[24]	57.75	28.17	88.06	2522	1
Rs[25]	17.76	-27.39	62.5	2623	1
Rs[26]	36.54	-0.91	75.27	2524	1
Rs[27]	58.49	17.49	100.15	2511	1
Rs[28]	66.08	36.84	95.68	2530	1
Rs[29]	30	-9.52	68.82	2406	1
Rs[30]	47.68	-3.93	100.04	2624	1
Rs[31]	50.39	6.83	92.23	2507	1
Rs[32]	69.72	36.7	105.04	2581	1
Rs[33]	32.65	1.97	63.02	2261	1
Rs[34]	55.36	18.38	92.51	2489	1
Rs[35]	56.06	28.66	83.47	2478	1
Rs[36]	63.89	33.59	95.13	2521	1
Rs[37]	57.71	29.92	85.89	2512	1
Rs[38]	79.33	45.42	116.58	2605	1
Rs[39]	16.19	-24.55	57.98	2585	1
Rs[40]	52.7	7.01	99.29	2591	1
Rs[41]	61.94	32.03	92.52	2579	1
Rs[42]	76.87	41.52	113.66	2531	1
Rs[43]	48.2	13.71	82.81	2380	1
Rs[44]	31.09	-7.65	68.16	2452	1
Rs[45]	39.94	0.38	76.52	2335	1
Rs[46]	53.38	22.54	85.87	2510	1
Rs[47]	30.92	-17.08	82.28	2505	1
Rs[48]	28.58	-24.37	80.59	2700	1
Rs[49]	52.57	17.4	87.44	2395	1
Rs[50]	54.06	21.9	87.31	2472	1
Rs[51]	66.89	32.05	102.49	2455	1
Rs[52]	59.09	17.33	102.05	2445	1
Rs[53]	52.83	12.37	93.27	2594	1
Rs[54]	39.88	6.76	74.14	2386	1
Rs[55]	88.5	51.78	126.5	2499	1
Rs[56]	70.86	36.61	104.88	2408	1
Rs[57]	38.89	0.5	76.96	2540	1
Rs[58]	44.05	6.78	80.4	2531	1
Rs[59]	16.58	-28.18	63.27	2468	1
Rs[60]	36.75	4.42	69.99	2286	1
Rs[61]	70.17	28.05	113.67	2496	1
Rs[62]	27.06	-7.36	61.21	2458	1
Rs[63]	41.42	-2.96	84.81	2636	1
Rs[64]	61.94	25.92	100.07	2469	1
Rs[65]	25.24	-23.58	75.44	2574	1
Rs[66]	30.38	-11.2	71.46	2360	1
Rs[67]	73.77	39.18	109.3	2559	1
Rs[68]	74.29	38.49	109.54	2429	1
Rs[69]	55.18	23.22	86.84	2514	1
Rs[70]	71.61	42.39	101.96	2495	1
Rs[71]	90.65	41.72	142.22	2534	1
Rs[72]	54.47	11.86	99.31	2541	1
Rs[73]	18.98	-28.6	63.39	2361	1
Rs[74]	66.44	32.55	100.79	2609	1
Rs[75]	61.91	24.61	99.66	2489	1
Rs[76]	-9.71	-65.78	44.69	2477	1
Rs[77]	38.41	-0.52	77	2506	1
Rs[78]	64.47	18.91	108.95	2605	1
Rs[79]	55.95	27.09	86.87	2288	1
Rs[80]	44.37	-3.72	91.25	2337	1
Rs[81]	30.59	-10.54	71.02	2538	1
Rs[82]	89.97	44.16	137.25	2362	1
Rs[83]	59.12	25.32	93.87	2474	1
Rs[84]	47.85	18.17	78.26	2438	1
Rs[85]	35.76	0.43	71.23	2398	1
Rs[86]	57.15	23.72	89.23	2546	1
Rs[87]	34.25	-8.67	75.84	2504	1
Rs[88]	101.66	50.13	153.52	2537	1
Rs[89]	84.83	55.89	113.83	2553	1
Rs[90]	58.81	18.97	99.9	2587	1
Rs[91]	47.03	8.35	86.87	2372	1
Rs[92]	32.65	-8.96	75.43	2606	1
Rs[93]	42.21	-1.31	84.71	2487	1
Rs[94]	37.31	3.81	70.54	2700	1
Rs[95]	36.14	-6.73	80.3	2442	1
Rs[96]	86.09	59.29	114.76	2652	1
Rs[97]	32.38	-2.5	66.47	2569	1
Rs[98]	6.89	-46.03	59.79	2700	1
Rs[99]	20.39	-21.56	63.3	2247	1
Rs[100]	59.58	23.76	95.2	2596	1
Rs[101]	60.49	35.38	86.21	2564	1
Rs[102]	29.11	-16.66	76.05	2586	1
Rs[103]	47.28	10.2	84	2569	1
Rs[104]	4.25	-61.23	70.38	2606	1
Rs[105]	31.95	-9.28	73.51	2332	1
Rs[106]	56.04	19.38	93.07	2433	1
Rs[107]	60.64	14.75	105.83	2651	1
Rs[108]	77.4	43.75	110.87	2658	1
Rs[109]	37.09	-1.82	77.23	2471	1
Rs[110]	21.53	-27.23	71.14	2452	1
Rs[111]	23.99	-20.58	67.64	2435	1
Rs[112]	50.18	21.21	79.95	2520	1
Rs[113]	56.35	26.89	86.14	2509	1
